# Supplementary material for: Genetic Variants in MiRNA Processing Genes and Pre-MiRNAs Are Associated with the Risk of Chronic Lymphocytic Leukemia
Source: PLoS One. 2015 Mar 20;10(3):e0118905. doi: 10.1371/journal.pone.0118905 (PMC4368096; doi:10.1371/journal.pone.0118905)
Supplement: S1 Table — (XLS) [file pone.0118905.s001.xls]

## Sheet: Hoja1
S1 Table. Clinical Data of the CLL Population
Characteristicsa	N (%)
Participants	132
Age
<56	17 (12.9)
56-65	25 (18.9)
66-75	49 (37.1)
>75	41 (31.1)
Sex
Female	56 (42.4)
Male	76 (57.6)
Rai Stage
Low,0	50 (57.5)
Intermediate, I-II	30 (34.5)
High, III-IV	7 (8.0)
Priorized interphase FISH
Shorter survival: 11q or17p	1(1.3)
Favourable outcome: 13q, normal	64 (85.3)
Intermediate outcome: trisomy 12	10 (7.6)
Lymphocyte doubling time
<12 months	29 (25.9)
>12 months	83 (74.1)
B2MG serum marker
Increased	45 (44.1)
Normal	57 (43.2)
LDH serum marker
Increased	20 (17.2)
Normal	96 (82.8)
CD38 expression
Negative, less than 30%	82 (94.0)
Positive, more than 30%	7 (6.0)
Atypical morphology
Yes	23 (20.0)
No	92 (80.0)
Adenopathy
Yes	19 (20.0)
No	76 (80.0)
Marrow infiltration
Diffuse pattern	15 (15.8)
Non-diffuse pattern	80 (84.2)
MRD (positive>0.01%)
Yes	93 (91.2)
No	9 (8.8)
Treatment
Yes	26 (26.3)
No	73 (73.7)
aSome of the clinical characteristics were not available for all analyzed patients
