# Supplementary material for: Genetic Variants in MiRNA Processing Genes and Pre-MiRNAs Are Associated with the Risk of Chronic Lymphocytic Leukemia
Source: PLoS One. 2015 Mar 20;10(3):e0118905. doi: 10.1371/journal.pone.0118905 (PMC4368096; doi:10.1371/journal.pone.0118905)
Supplement: S3 Table — (XLS) [file pone.0118905.s003.xls]

## Sheet: Hoja1
S3 Table. Characteristics of the Single Nucleotide Polymorphisms in microRNAs
	Gene	SNP ID	Alleles	Chr	Location (hg19)
1	mir-577	rs34115976	C>G	4	115577997
2	mir-618	rs2682818	C>A	12	81329536
3	mir-106b	rs72631827	G>T	7	99691652
4	mir-1255b-1	rs6841938	G>A	4	36428048
5	mir-1274a	rs318039	C>T	5	41475766
6	mir-1307	rs7911488	A>G	10	105154089
7	mir-154	rs41286570	G>A	14	101526127
8	mir-16-1	rs72631826	T>C	13	50623143
9	mir196a2	rs11614913	C>T	12	54385599
10	mir-220a	rs72631817	T>C	X	122696014
11	mir-222	rs72631825	G>A	X	45606471
12	mir-449b	rs10061133	A>G	5	54466544
13	mir-499	rs3746444	T>C	20	33578251
14	mir-548a-1	rs12197631	T>G	6	18572056
15	mir-548h-3	rs9913045	G>A	12	13446924
16	mir-548h-4	rs73235382	A>T	8	26906437
17	mir-585	rs62376934	G>A	5	168690612
18	mir-624	rs11156654	T>A	14	31483955
19	mir-1178	rs7311975	T>C	12	120151493
20	mir-1206	rs2114358	T>C	8	129021179
21	mir-1265	rs11259096	T>C	10	14478618
22	mir-1269	rs73239138	G>A	4	67142620
23	mir-1282	rs11269	G>T	15	44085909
24	mir-1294	rs13186787	A>G	5	153726769
25	mir-1302-4	rs10173558	T>C	2	208133995
26	mir-149	rs2292832	C>T	2	241395503
27	mir-1908	rs174561	T>C	11	61582708
28	mir-2053	rs10505168	A>G	8	113655752
29	mir-2110	rs17091403	C>T	10	115933905
30	mir-216a	rs41291179	A>T	2	56216090
31	mir-300	rs12894467	C>T	14	101507727
32	mir-423	rs6505162	A>C	17	28444183
33	mir-323b	rs56103835	T>C	14	101522556
34	mir-492	rs2289030	C>G	12	95228286
35	mir-595	rs4909237	C>T	7	158325503
36	mir-603	rs11014002	C>T	10	24564653
37	mir-604	rs2368392	C>T	10	29834003
38	mir-604	rs2368393	T>C	10	29833998
39	mir-605	rs2043556	A>G	10	53059406
40	mir-608	rs4919510	C>G	10	102734778
41	mir-612	rs12803915	G>A	11	65211979
42	mir-612	rs550894	G>T	11	65211940
43	mir-656	rs58834075	C>T	14	101533093
44	mir-943	rs1077020	T>C	4	1988193
45	mir-146a	rs2910164	G>C	5	159912418
46	mir-27a	rs895819	T>C	19	13947292
