# Supplementary material for: Genetic Variants in MiRNA Processing Genes and Pre-MiRNAs Are Associated with the Risk of Chronic Lymphocytic Leukemia
Source: PLoS One. 2015 Mar 20;10(3):e0118905. doi: 10.1371/journal.pone.0118905 (PMC4368096; doi:10.1371/journal.pone.0118905)
Supplement: S4 Table — (XLS) [file pone.0118905.s004.xls]

## Sheet: Hoja1
S4 Table. SNPs excluded from the association study.
n	SNP ID	Gene	Alleles	Reason for exclusion
1	rs11738060	CNOT6	T>A	Genotyping failure
2	rs2368392	mir-604	C>T	Genotyping failure
3	rs318039	mir-1274a	C>T	Genotyping failure
4	rs34610323	GEMIN4	C>T	Genotyping failure
5	rs72631826	mir-16-1	T>C	Genotyping failure
6	rs493760	DROSHA	T>C	Genotyping failure
7	rs73239138	mir-1269	G>A	Genotyping failure
8	rs72631825	mir-222	G>A	Genotyping failure
9	rs12197631	mir-548a-1	T>G	Genotyping failure
10	rs11014002	mir-603	C>T	Genotyping failure
11	rs11061209	RAN	G>A	Genotyping failure
12	rs1003226	CNOT4	T>C	Genotyping failure
13	rs11156654	mir-624	T>A	No HWE
14	rs174561	mir-1908	T>C	No HWE
15	rs2292832	mir-149	C>T	No HWE
16	rs2413621	TNRC6B	T>C	No HWE
17	rs3742330	DICER1	A>G	No HWE
18	rs3757	DGCR8	G>A	No HWE
19	rs42318	CNOT3	G>A	No HWE
20	rs470113	TNRC6B	A>G	No HWE
21	rs4919510	mir-608	C>G	No HWE
22	rs55656741	DROSHA	G>A	No HWE
23	rs7719666	DROSHA	C>T	No HWE
24	rs7813	GEMIN4	C>T	No HWE
25	rs816736	GEMIN5	T>C	No HWE
26	rs910924	GEMIN4	C>T	No HWE
27	rs41286570	mir-154	G>A	Monomorphic
HWE, Hardy-Weinberg equilibrium
