# Supplementary material for: Genetic Variants in MiRNA Processing Genes and Pre-MiRNAs Are Associated with the Risk of Chronic Lymphocytic Leukemia
Source: PLoS One. 2015 Mar 20;10(3):e0118905. doi: 10.1371/journal.pone.0118905 (PMC4368096; doi:10.1371/journal.pone.0118905)
Supplement: S5 Table — (XLS) [file pone.0118905.s005.xls]

## Sheet: Hoja1
S5 Table. Association of studied SNPs and Chronic Lymphocytic Leukemia risk
Gen	SNP	Best fitting Model	Genotype	Controls n (%)	Cases n (%)	OR (95% CI)	P value	Adjusted P value*
TNRC6B	rs9611280	Recessive	GG+AG	343(98.6)	97(92.4)	Reference	0.003	0.043
				(273+70)	(80+17)
			AA	5(1.4)	8(7.6)	5.66(1.81-17.69)
	rs139919	Dominant	TT	246(71.9)	83(83.8)	Reference	0.013	NS
			CT+CC	96(28.1)	16(16.2)	0.49(0.28-0.89)
				(93+3)	(14+2)
	rs4821943	Codominant	AA	170(49.4)	63(59.4)	Reference	0.07	NS
			AG	143(41.6)	31(29.2)	0.58(0.36-0.95)
			GG	31(9.0)	12(11.3)	1.04(0.51-2.16)
GEMIN3	rs197414	Codominant	CC	257(80.1)	67(70.5)	1.63(1.06-2.51)	0.029	NS
			AC	58(18.1)	23(24.2)
			AA	6(1.9)	5(5.3)
	rs197388	Recessive	AA+AT	331(97.4)	90(93.8)	Reference	0.111	NS
				(242+89)	(68+22)
			TT	9(2.6)	6(6.2)	2.45(0.85-7.07)
	rs563002	Codominant	TT	217(62.7)	74(70.5)	0.73(0.49-1.10)	0.1257	NS
			CT	113(32.7)	28(26.7)
			CC	16(4.6)	3(2.9)
	rs197412	Dominant	TT	139(40.4)	36(35.6)	Reference	0.387	NS
			CT+CC	205(59.6)	65(64.4)	1.22(0.77-1.94)
				(152+53)	(49+16)
EIF2C1	rs636832	Dominant	GG	283(81.6)	90(85.7)	Reference	0.317	NS
			AG+AA	64(18.4)	15(14.3)	0.74(0.40-1.36)
				(61+3)	(15+0)
	rs595961	Recessive	AA+AG	329(97.1)	99(96.1)	Reference	0.643	NS
				(242+87)	(73+26)
			GG	10(2.9)	4(3.9)	1.33(0.41-4.33)
DROSHA	rs3805500	Log-Additive	AA	125(37.0)	55(55.0)	0.54(0.38-0.77)	0.0004	0.0317
			AG	158(46.7)	38(38.0)
			GG	55(16.3)	7(7.0)
	rs6877842	Recessive	GG+CG	330(96.8)	90(88.2)	Reference	0.0018	0.038
				(231+99)	(64+26)
			CC	11(3.2)	12(11.8)	4.00(1.71-9.37)
	rs10719	Dominant	GG	193(55.9)	71(69.6)	Reference	0.012	NS
			AG+AA	152(44.1)	31(30.4)	0.55(0.35-0.89)
				(134+18)	(26+5)
	rs2287584	Dominant	TT	186(53.4)	69(65.7)	Reference	0.0251	NS
			CT+CC	162(46.6)	36(34.3)	0.60(0.38-0.94)
				(143+19)	(31+5)
	rs10035440	Recessive	TT+CT	322(95.0)	90(90.9)	Reference	0.15	NS
				(213+109)	(63+27)
			CC	17(5.0)	9(9.1)	1.89(0.82-4.39)
	rs7735863	Dominant	GG	264(76.1)	92(87.6)	Reference	0.008	NS
			AG+AA	83(23.9)	13(12.4)	0.45(0.24-0.84)
				(73+10)	(10+3)
	rs639174	Dominant	CC	166(47.6)	59(57.3)	Reference	0.082	NS
			CT+TT	183(52.4)	44(42.7)	0.68(0.43-1.05)
				(154+29)	(33+11)
	rs3792830	Dominant	AA	312(89.9)	99(92.5)	Reference	0.41	NS
			AG+GG	35(10.1)	8(7.5)	0.72(0.32-1.60)
				(34+1)	(7+1)
	rs4867329	Dominant	AA	106(30.4)	36(34.0)	Reference	0.49	NS
			AC+CC	243(69.6)	70(66.0)	0.85(0.53-1.35)
				(166+77)	(48+22)
	rs17408716	Codominant	AA	302(88.3)	90(89.1)	Reference	0.823	NS
			AG	40(11.7)	11(10.9)	0.92(0.45-1.87)
			GG	0(0.0)	0(0.0)
	rs6884823	Dominant	GG	281(82.2)	97(91.5)	Reference	0.014	NS
			AG+AA	61(17.8)	9(8.5)	0.43(0.20-0.89)
				(54+7)	(7+2)
SND1	rs3823994	Dominant	AA	163(46.8)	45(43.7)	Reference	0.573	NS
			AT+TT	185(53.2)	58(56.3)	1.14(0.73-1.77)
				(157+28)	(49+9)
	rs17676986	Recessive	CC+CT	341(98.8)	97(92.4)	Reference	0.0012	0.038
				(246+95)	(69+28)
			TT	4(1.2)	8(7.6)	7.03(2.07-23.84)
	rs322825	Recessive	CC+CT	314(91.3)	93(89.4)	Reference	0.571	NS
				(162+152)	(49+44)
			TT	30(8.7)	11(10.6)	1.24(0.60-2.57)
	rs17151639	Recessive	AA+AG	317(91.1)	96(91.4)	Reference	0.915	NS
				(189+128)	(57+39)
			GG	31(8.9)	9(8.6)	0.96(0.44-2.08)
EIF2C2	rs2293939	Codominant	GG	188(55.6)	63(60.0)	Reference	0.241	NS
			AG	132(39.1)	33(31.4)	0.75(0.46-1.20)
			AA	18(5.3)	9(8.6)	1.49(0.64-3.49)
	rs2292778	Recessive	AA+AG	265(76.1)	77(73.3)	Reference	0.56	NS
				(90+175)	(26+51)
			GG	83(23.9)	28(26.7)	1.16(0.71-1.91)
	rs4961280	Dominant	CC	241(69.1)	86(81.1)	Reference	0.013	NS
			AC+AA	108(30.9)	20(18.9)	0.52(0.30-0.89)
				(101+7)	(17+3)
DICER	rs1057035	Recessive	TT+TC	308(89.0)	78(75.0)	Reference	0.00067	0.0316
				(156+152)	(46+32)
			CC	38(11.0)	26(25.0)	2.70(1.55-4.72)
	rs13078	Codominant	TT	220(63.8)	78(74.3)	Reference	0.0094	NS
			AT	111(32.2)	19(18.1)	0.48(0.28-0.84)
			AA	14(4.1)	8(7.6)	1.61(0.65-3.99)
	rs1209904	Dominant	CC	194(56.1)	71(68.9)	Reference	0.0184	NS
			CT+TT	152(43.9)	32(31.1)	0.58(0.36-0.92)
				(127+25)	(25+7)
TNRC6A	rs6497759	Dominant	GG	201(59.1)	78(73.6)	Reference	0.006	NS
			AG+AA	139(40.9)	28(26.4)	0.52(0.32-0.84)
				(117+22)	(21+7)
DGCR8	rs417309	Dominant	GG	302(87.3)	98(93.3)	Reference	0.071	NS
			AG+AA	44(12.7)	7(6.7)	0.49(0.21-1.12)
				(41+3)	(6+1)
	rs1640299	Dominant	GG	85(24.4)	38(36.9)	Reference	0.014	NS
			GT+TT	264(75.6)	65(63.1)	0.55(0.34-0.88)
				(182+82)	(43+22)
	rs35987994	Dominant	AA	330(95.1)	95(90.5)	Reference	0.096	NS
			AG+GG	17(4.9)	10(9.5)	2.04(0.91-4.61)
				(16+1)	(10+0)
	rs9606248	Recessive	AA+AG	331(95.1)	91(87.5)	Reference	0.011	NS
				(205+126)	(56+35)
			GG	17(4.9)	13(12.5)	2.78(1.30-5.94)
SMAD5	rs3764941	Recessive	TT+GT	308(90.1)	81(81.0)	Reference	0.0192	NS
				(158+150)	(49+32)
			GG	34(9.9)	19(19.0)	2.12(1.15-3.92)
	rs3764942	Dominant	CC	301(87.2)	87(86.1)	Reference	0.772	NS
			CT+TT	44(12.8)	14(13.9)	1.10(0.58-2.10)
				(40+4)	(13+1)
CNOT1	rs11644694	Codominant	GG	307(88.2)	96(94.1)	Reference	0.07	NS
			AG	41(11.8)	6(5.9)	0.47(0.19-1.14)
			AA	0(0)	0(0)	0(0)
	rs37060	Codominant	GG	208(59.8)	69(66.3)	Reference	0.145	NS
			AG	123(35.3)	27(26.0)	0.66(0.40-1.09)
			AA	17(4.9)	8(7.7)	1.42(0.59-3.43)
	rs11866002	Codominant	CC	134(38.7)	54(52.4)	Reference	0.004	0.049
			CT	174(50.3)	33(32.0)	0.47(0.29-0.77)
			TT	38(11.0)	16(15.5)	1.04(0.54-2.03)
GEMIN4	rs3744741	Codominant	CC	260(74.9)	85(80.2)	Reference	0.199	NS
			CT	85(24.5)	19(17.9)	0.68(0.39-1.19)
			TT	2(0.6)	2(1.9)	3.06(0.42-22.05)
	rs2740348	Dominant	CC	270(78.3)	86(81.9)	Reference	0.42	NS
			CG+GG	75(21.7)	19(18.1)	0.80(0.45-1.39)
				(69+6)	(17+2)
	rs1062923	Dominant	AA	255(73.3)	85(81.7)	Reference	0.073	NS
			AG+GG	93(26.7)	19(18.3)	0.61(0.35-1.06)
				(87+6)	(18+1)
XPO5	rs1106841	Recessive	AA+AC	279(82.8)	82(80.4)	Reference	0.582	NS
				(113+166)	(36+46)
			CC	58(17.2)	20(19.6)	1.17(0.67-2.06)
	rs2257082	Recessive	GG+AG	325(93.9)	96(95.0)	Reference	0.67	NS
				(202+123)	(59+37)
			AA	21(6.1)	5(5.0)	0.81(0.30-2.19)
	rs2227301	Recessive	CC+CT	334(96.0)	97(94.2)	Reference	0.45	NS
				(228+106)	(65+32)
			TT	14(4.0)	6(5.8)	1.48(0.55-3.94)
	rs34324334	Codominant	CC	298(86.9)	87(85.3)	Reference	0.68	NS
			CT	45(13.1)	15(14.7)	1.14(0.61-2.15)
			TT	0(0)	0(0)	0(0.0)
	rs7755135	Codominant	GG	248(71.7)	79(76.7)	Reference	0.178	NS
			AG	92(26.6)	20(19.4)	0.68(0.40-1.18)
			AA	6(1.7)	4(3.9)	2.09(0.58-7.60)
HIWI	rs1106042	Codominant	GG	304(88.6)	96(92.3)	Reference	0.231	NS
			AG	36(10.5)	6(5.8)	0.53(0.22-1.29)
			AA	3(0.9)	2(1.9)	2.11(0.35-12.82)
TRBP	rs784567	Dominant	AA	80(23.7)	38(39.2)	Reference	0.0032	0.0433
			AG+GG	258(76.3)	59(60.8)	0.48(0.30-0.78)
				(181+77)	(40+19)
GEMIN5	rs1974777	Recessive	TT+TC	345(99.1)	99(98.0)	Reference	0.378	NS
				(273+72)	(78+21)
			CC	3(0.9)	2(2.0)	2.32(0.38-14.10)
	rs6865950	Recessive	GG+AG	345(99.4)	96(97.0)	Reference	0.067	NS
				(276+69)	(76+20)
			AA	2(0.6)	3(3.0)	5.39(0.89-32.72)
RAN	rs14035	Dominant	CC	138(40.4)	48(48.5)	Reference	0.151	NS
			CT+TT	204(59.6)	51(51.5)	0.72(0.46-1.13)
				(164+40)	(41+10)
CNOT4	rs3812265	Recessive	CC+CT	321(95.5)	96(93.2)	Reference	0.359	NS
				(212+109)	(65+31)
			TT	15(4.5)	7(6.8)	1.56(0.62-3.94)
	rs3763425	Recessive	CC+CT	338(97.4)	99(95.2)	Reference	0.278	NS
				(259+79)	(77+22)
			TT	9(2.6)	5(4.8)	1.90(0.62-5.79)
CNOT6	rs6877400	Codominant	TT	274(78.5)	87(85.3)	Reference	0.070	NS
			CT	68(19.5)	11(10.8)	0.51(0.26-1.01)
			CC	7(2.0)	4(3.9)	1.80(0.51-6.29)
CNOT2	rs10506586	Recessive	CC+AC	331(98.8)	100(97.1)	Reference	0.255	NS
				(278+53)	(81+19)
			AA	4(1.2)	3(2.9)	2.48(0.55-11.28)
mir-577	rs34115976	Dominant	CC	235(68.7)	62(61.4)	Reference	0.173	NS
			CG+GG	107(31.3)	39(38.6)	1.38(0.87-2.19)
				(93+14)	(35+4)
mir-618	rs2682818	Codominant	CC	280(81.4)	90(88.2)	Reference	0.0067	NS
			AC	61(17.7)	8(7.8)	0.41(0.19-0.89)
			AA	3(0.9)	4(3.9)	4.15(0.91-18.88)
mir-612	rs550894	Recessive	CC+AC	320(97.6)	96(100.0)	Reference	0.208	NS
				(244+76)	(75+21)
			AA	8(2.4)	0(0.0)	0.00(0.00)
	rs12803915	Dominant	CC	232(67.6)	73(72.3)	Reference	0.37	NS
			TC+TT	111(32.4)	28(27.7)	0.80(0.49-1.31)
				(100+11)	(24+4)
mir-300	rs12894467	Dominant	CC	125(36.1)	49(46.2)	Reference	0.063	NS
			CT+TT	221(63.9)	57(53.8)	0.66(0.42-1.02)
				(165+56)	(38+19)
mir-1206	rs2114358	Dominant	AA	110(31.6)	48(47.1)	Reference	0.005	0.049
			AG+GG	238(68.4)	54(52.9)	0.52(0.33-0.82)
				(181+57)	(36+18)
mir-27a	rs895819	Dominant	TT	170(49.0)	44(42.7)	Reference	0.262	NS
			CT+CC	177(51.0)	59(57.3)	1.29(0.83-2.01)
				(137+40)	(46+13)
mir-423	rs6505162	Codominant	AA	90(26.5)	33(31.7)	Reference	0.0336	NS
			AC	166(48.8)	36(34.6)	0.59(0.35-1.01)
			CC	84(24.7)	35(33.7)	1.14(0.65-1.99)
mir-605	rs2043556	Codominant	TT	202(61.2)	65(66.3)	Reference	0.0576	NS
			CT	111(33.6)	23(23.5)	0.64(0.38-1.09)
			CC	17(5.2)	10(10.2)	1.83(0.80-4.19)
mir-492	rs2289030	Dominant	GG	305(87.9)	92(88.5)	Reference	0.876	NS
			CG+CC	42(12.1)	12(11.5)	0.95(0.48-1.87)
				(39+3)	(11+1)
mir-146a	rs2910164	Recessive	GG+CG	319(91.4)	98(94.2)	Reference	0.333	NS
				(191+128)	(61+37)
			CC	30(8.6)	6(5.8)	0.65(0.26-1.61)
mir-604	rs2368393	Recessive	AA+AG	322(92.5)	91(88.3)	Reference	0.1951	NS
				(193+129)	(57+34)
			GG	26(7.5)	12(11.7)	1.63(0.79-3.36)
mir-2110	rs17091403	Recessive	CC+CT	340(99.1)	100(98.0)	Reference	0.391	NS
				(294+46)	(86+14)
			TT	3(0.9)	2(2.0)	2.27(0.37-13.75)
mir-1307	rs7911488	Recessive	AA+AG	297(89.2)	77(80.2)	Reference	0.027	NS
				(161+136)	(38+39)
			GG	36(10.8)	19(19.8)	2.04(1.11-3.75)
mir-2053	rs10505168	Codominant	TT	170(49.4)	63(60.0)	0.67(0.47-0.97)	0.029	NS
			CT	141(41.0)	37(35.2)
			CC	33(9.6)	5(4.8)
mir-1265	rs11259096	Codominant	TT	302(86.8)	89(88.1)	Reference	0.72	NS
			CT	46(13.2)	12(11.9)	0.89(0.45-1.74)
			CC	0(0)	0(0)	0(0
mir196a2	rs11614913	Recessive	CC+CT	296(85.8)	75(72.1)	Reference	0.002	0.038
				(137+159)	(35+40)
			TT	49(14.2)	29(27.9)	2.34(1.38-3.95)
mir-1294	rs13186787	Recessive	AA+AG	347(100.0)	104(98.1)	Reference	0.054	NS
				(334+13)	(99+5)
			GG	0(0.0)	2(1.9)	0.00
mir-449b	rs10061133	Codominant	AA	283(81.8)	93(86.9)	Reference	0.148	NS
			AG	61(17.6)	12(11.2)	0.60(0.31-1.16)
			GG	2(0.6)	2(1.9)	3.04(0.42-21.91)
mir-1302-4	rs10173558	Recessive	TT+TC	345(99.4)	99(95.2)	Reference	0.006	NS
				(264+81)	(81+18)
			CC	2(0.6)	5(4.8)	8.71(1.66-45.59)
mir-943	rs1077020	Recessive	AA+AG	323(92.8)	95(90.5)	Reference	0.442	NS
				(198+125)	(60+35)
			GG	25(7.2)	10(9.5)	1.36(0.63-2.93)
mir-1282	rs11269	Codominant	GG	343(99.1)	107(100.0)	Reference	1	NS
			TG	3(0.9)	0(0.0)	0(0.0)
			TT	0(0.0)	0(0.0)
mir-499	rs3746444	Dominant	AA	206(59.4)	74(71.2)	Reference	0.028	NS
			AG+GG	141(40.6)	30(28.8)	0.59(0.37-0.95)
				(117+24)	(23+7)
mir-216a	rs41291179	Codominant	TT	307(88.7)	94(90.4)	Reference	0.630	NS
			CT	39(11.3)	10(9.6)	0.84(0.4-1.74)
			CC	0(0.0)	0(0.0)
mir-595	rs4909237	Recessive	GG+AG	337(96.8)	104(99.0)	Reference	0.170	NS
				(247+90)	(79+25)
			AA	11(3.2)	1(1.0)	0.29(0.04-2.31)
mir-323b	rs56103835	log-Additive	AA	230(66.3)	77(73.3)	0.73(0.47-1.11)	0.134	NS
			AG	104(30.0)	26(24.8)
			GG	13(3.7)	2(1.9)
mir-656	rs58834075	Recessive	GG+AG	348(99.7)	105(99.1)	Reference	0.411	NS
				(335+13)	(102+3)
			AA	1(0.3)	1(0.9)	3.31(0.21-53.44)
mir-585	rs62376934	Recessive	GG+AG	286(84.9)	58(78.4)	Reference	0.184	NS
				(146+140)	(34+24)
			AA	51(15.1)	16(21.6)	1.55(0.83-2.90)
mir-1255b-1	rs6841938	Dominant	GG	301(86.2)	95(89.6)	Reference	0.354	NS
			AG+AA	48(13.8)	11(10.4)	0.73(0.36-1.45)
				(44+4)	(9+2)
mir-220a	rs72631817	Codominant	AA	343(99.7)	105(100.0)	Reference	1	NS
			AG	1(0.3)	0(0.0)	0(0.00)
			GG	0(0.0)	0(0.0)
mir-106b	rs72631827	Codominant	GG	343(98.8)	105(99.1)	Reference	0.854	NS
			GT	4(1.2)	1(0.9)	0.82(0.09-7.39)
			TT	0(0.0)	0(0.0)
mir-1178	rs7311975	Codominant	TT	342(98.8)	105(100.0)	Reference	0.578	NS
			CT	4(1.2)	0(0.0)	0(0.00)
			CC	0(0.0)	0(0.0)
mir-548h-4	rs73235382	Codominant	TT	301(97.7)	54(96.4)	Reference		NS
			TC	7(2.3)	2(3.6)	1.59(0.32-7.87)	0.584
			CC	0(0.0)	0(0.0)
mir-548h-3	rs9913045	Codominant	CC	119(36.4)	40(38.8)	Reference	0.018	NS
			CT	143(43.7)	31(30.1)	0.64(0.38-1.09)
			TT	65(19.9)	32(31.1)	1.46(0.84-2.55)
Abbreviations: OR, odds ratio; CI, confidence interval; S, significative; NS, no significative
* Adjusted for multiple comparisons using the False Discovery Rate (FDR) at 5% level
